# Supplementary material for: Sex Differences in Mouse Exploratory Behaviour to Fel d 1, a Cat ABP-Like Protein
Source: Animals (Basel). 2021 Nov 4;11(11):3149. doi: 10.3390/ani11113149 (PMC8614430; doi:10.3390/ani11113149)
Supplement: Supplementary file 1 [file animals-11-03149-s001.zip]

Archive with 1 entries (1 files):
- for proof-supplementary -animals-1410187.pdf
